# Supplementary material for: Morphine-responsive neurons that regulate mechanical antinociception
Source: Science. Author manuscript; Available in PMC 2024 Sep 16. (PMC7616448; doi:10.1126/science.ado6593)
Supplement: Supplementary Statistics File [file EMS198530-supplement-Supplementary_Statistics_File.xlsx]

## Sheet: Figure 1
B)
Top Left
	N
Male:	4	0.5
Female:	4	0.5
Total	8	1
Parameter:	Mean 50% Withdrawal Threshold
Number of families	1
Number of comparisons per family	2
Alpha	0.05
Holm-Šídák's multiple comparisons test	Mean Diff.	Below threshold?	Summary	Adjusted P Value	A-?
PBS vs. CLZ	-0.8438	Yes	***	0.0009	B	CLZ
PBS vs. SALVB	0.4289	Yes	****	<0.0001	C	SALVB
Test details	Mean 1	Mean 2	Mean Diff.	SE of diff.	n1	n2	t	DF
PBS vs. CLZ	0.4675	1.311	-0.8438	0.1533	8	8	5.504	7
PBS vs. SALVB	0.4675	0.03857	0.4289	0.02913	8	7	14.73	6
Top Right
	N
Male:	3	0.5
Female:	3	0.5
Total	6	1
Parameter:	Mean Nocifensive Behavior Time
Number of families	1
Number of comparisons per family	3
Alpha	0.05
Holm-Šídák's multiple comparisons test	Mean Diff.	Below threshold?	Summary	Adjusted P Value
PBS vs. CLZ	0.5192	Yes	***	0.0002	A-B
PBS vs. SALVB	-0.8625	Yes	***	0.0002	A-C
CLZ vs. SALVB	-1.382	Yes	****	<0.0001	B-C
Test details	Mean 1	Mean 2	Mean Diff.	SE of diff.	n1	n2	t	DF
PBS vs. CLZ	0.7733	0.2542	0.5192	0.04823	6	6	10.77	5
PBS vs. SALVB	0.7733	1.636	-0.8625	0.08783	6	6	9.82	5
CLZ vs. SALVB	0.2542	1.636	-1.382	0.07449	6	6	18.55	5
Bottom Left
	N
Male:	4	0.5
Female:	4	0.5
Total	8	1
Parameter:	Mean Withdrawal Latency
Number of families	1
Number of comparisons per family	2
Alpha	0.05
Holm-Šídák's multiple comparisons test	Mean Diff.	Below threshold?	Summary	Adjusted P Value	A-?
PBS vs. CLZ	-1.509	No	ns	0.0545	B	CLZ
PBS vs. SALVB	0.4102	No	ns	0.3363	C	SALVB
Test details	Mean 1	Mean 2	Mean Diff.	SE of diff.	n1	n2	t	DF
PBS vs. CLZ	7.22	8.729	-1.509	0.5446	8	8	2.771	7
PBS vs. SALVB	7.22	6.809	0.4102	0.3974	8	8	1.032	7
Bottom Right
	N
Male:	4	0.5
Female:	4	0.5
Total	8	1
Parameter:	Mean number of Nocifensive Responses
Number of families	1
Number of comparisons per family	2
Alpha	0.05
Holm-Šídák's multiple comparisons test	Mean Diff.	Below threshold?	Summary	Adjusted P Value	A-?
PBS vs. CLZ	13.75	Yes	**	0.0075	B	CLZ
PBS vs. SALVB	-12.75	Yes	*	0.0224	C	SALVB
Test details	Mean 1	Mean 2	Mean Diff.	SE of diff.	n1	n2	t	DF
PBS vs. CLZ	39	25.25	13.75	3.228	8	8	4.26	7
PBS vs. SALVB	39	51.75	-12.75	4.37	8	8	2.918	7
C)
Left
	N
	PBS			CLZ			SALVB
Male:	6	0.5		6	0.5		3	0.6
Female:	6	0.5		6	0.5		2	0.4
Total	12	1		12	1		5	1
Parameter:	Mean 50% Withdrawal Threshold
Number of families	1
Number of comparisons per family	3
Alpha	0.05
Holm-Šídák's multiple comparisons test	Mean Diff.	Below threshold?	Summary	Adjusted P Value
PBS vs. CLZ	0.2208	No	ns	0.1197	A-B
PBS vs. SALVB	-0.2888	No	ns	0.194	A-C
CLZ vs. SALVB	-0.5097	No	ns	0.1197	B-C
Test details	Mean 1	Mean 2	Mean Diff.	SE of diff.	n1	n2	t	DF
PBS vs. CLZ	0.4292	0.2083	0.2208	0.09453	12	12	2.336	10
PBS vs. SALVB	0.4292	0.718	-0.2888	0.1853	12	5	1.559	4
CLZ vs. SALVB	0.2083	0.718	-0.5097	0.1929	12	5	2.642	4
Right
	N
	PBS			CLZ			SALVB
Male:	5	0.454545		5	0.454545		3	0.428571
Female:	6	0.545455		6	0.545455		4	0.571429
Total	11	1		11	1		7	1
Parameter:	Mean Withdrawal Latency
Number of families	1
Number of comparisons per family	3
Alpha	0.05
Holm-Šídák's multiple comparisons test	Mean Diff.	Below threshold?	Summary	Adjusted P Value
PBS vs. CLZ	1.237	Yes	*	0.0235	A-B
PBS vs. SALVB	-2.342	Yes	****	<0.0001	A-C
CLZ vs. SALVB	-3.579	Yes	**	0.0012	B-C
Test details	Mean 1	Mean 2	Mean Diff.	SE of diff.	n1	n2	t	DF
PBS vs. CLZ	6.052	4.814	1.237	0.4635	11	11	2.67	10
PBS vs. SALVB	6.052	8.393	-2.342	0.1775	11	7	13.19	6
CLZ vs. SALVB	4.814	8.393	-3.579	0.5489	11	7	6.52	6
E)
Left
	N
Male:	6	0.545455
Female:	5	0.454545
Total	11	1
Parameter:	Mean proportion of Arc;RFP+/RFP;NeuN+ cells
Number of families	1
Number of comparisons per family	3
Alpha	0.05
Holm-Šídák's multiple comparisons test	Mean Diff.	Below threshold?	Summary	Adjusted P Value
NS-M vs. M-M	-38.32	Yes	*	0.0183	A-B
NS-M vs. H-M	11.68	No	ns	0.3285	A-C
M-M vs. H-M	50	Yes	**	0.004	B-C
Test details	Mean 1	Mean 2	Mean Diff.	SE of diff.	n1	n2	t	DF
NS-M vs. M-M	58.23	96.55	-38.32	11.23	3	4	3.413	8
NS-M vs. H-M	58.23	46.55	11.68	11.23	3	4	1.041	8
M-M vs. H-M	96.55	46.55	50	10.4	4	4	4.81	8
Right
	N
Male:	4	0.666667
Female:	2	0.333333
Total	6	1
Parameter:	Mean proportion of Arc;RFP+/RFP;NeuN+ cells
Unpaired t test
P value	0.0127
P value summary	*
Significantly different (P < 0.05)?	Yes
One- or two-tailed P value?	Two-tailed
t, df	t=4.297, df=4
How big is the difference?
Mean of column A	45.51
Mean of column B	77.29
Difference between means (B - A) ± SEM	31.78 ± 7.396
95% confidence interval	11.25 to 52.31
R squared (eta squared)	0.8219
F test to compare variances
F, DFn, Dfd	5.985, 2, 2
P value	0.2863
P value summary	ns
Significantly different (P < 0.05)?	No
Data analyzed
Sample size, column A	3
Sample size, column B	3
F)
Parameter:	Mean 50% Withdrawal Threshold
Number of families	1
Number of comparisons per family	3
Alpha	0.05
Holm-Šídák's multiple comparisons test	Mean Diff.	Below threshold?	Summary	Adjusted P Value
PBS vs. CLZ	-0.8857	Yes	****	<0.0001	A-B
PBS vs. M	-1.122	Yes	****	<0.0001	A-C
CLZ vs. M	-0.2364	No	ns	0.1273	B-C
Test details	Mean 1	Mean 2	Mean Diff.	SE of diff.	n1	n2	t	DF
PBS vs. CLZ	0.5064	1.392	-0.8857	0.1479	7	7	5.989	18
PBS vs. M	0.5064	1.629	-1.122	0.1479	7	7	7.588	18
CLZ vs. M	1.392	1.629	-0.2364	0.1479	7	7	1.599	18
G)
	N
Male:	3	0.5
Female:	3	0.5
Total	6	1
Parameter:	Mean 50% Withdrawal Threshold
Number of families	1
Number of comparisons per family	3
Alpha	0.05
Holm-Šídák's multiple comparisons test	Mean Diff.	Below threshold?	Summary	Adjusted P Value
PBS vs. M+DMSO	-1.068	Yes	**	0.001	A-B
PBS vs. M+SALVB	0.1	Yes	*	0.028	A-C
M+DMSO vs. M+SALVB	1.168	Yes	**	0.001	B-C
Test details	Mean 1	Mean 2	Mean Diff.	SE of diff.	n1	n2	t	DF
PBS vs. M+DMSO	0.5925	1.661	-1.068	0.1286	6	6	8.305	5
PBS vs. M+SALVB	0.5925	0.4925	0.1	0.03266	6	6	3.062	5
M+DMSO vs. M+SALVB	1.661	0.4925	1.168	0.1346	6	6	8.681	5

## Sheet: Figure 2
A)
	N
Male:	0	0
Female:	21	1
Total	21	1
E)
	N
Male:	0	0
Female:	3	1
Total	3	1
G)
	N
Male:	13	0.40625
Female:	19	0.59375
Total	32	1
Parameter:	Mean Proportion of Sequenced Nuclei
Compare each cell mean with the other cell mean in that row
Number of families	1
Number of comparisons per family	12
Alpha	0.05
Holm-Šídák's multiple comparisons test	Mean Diff.	Below threshold?	Summary	Adjusted P Value
No Stimulus - Morphine
GABA4	-1.089	No	ns	0.9871
GABA6	-0.8859	No	ns	0.9871
GABA8	-0.2636	No	ns	0.9871
GABA9	7.63	Yes	***	0.0007
GABA10	-0.7658	No	ns	0.9871
GABA11	-5.393	Yes	*	0.0293
GABA12	2.609	No	ns	0.6555
GLUT2	-7.683	Yes	***	0.0006
GLUT3	-1.142	No	ns	0.9871
GLUT4	11.87	Yes	****	<0.0001
TPH1	-0.4653	No	ns	0.9871
TPH2	-4.425	No	ns	0.1101
Test details	Mean 1	Mean 2	Mean Diff.	SE of diff.	N1	N2	t	DF
No Stimulus - Morphine
GABA4	1.094	2.183	-1.089	1.744	3	3	0.6245	48
GABA6	1.851	2.737	-0.8859	1.744	3	3	0.508	48
GABA8	1.774	2.038	-0.2636	1.744	3	3	0.1511	48
GABA9	16.52	8.888	7.63	1.744	3	3	4.375	48
GABA10	8.869	9.634	-0.7658	1.744	3	3	0.4391	48
GABA11	8.355	13.75	-5.393	1.744	3	3	3.092	48
GABA12	7.016	4.407	2.609	1.744	3	3	1.496	48
GLUT2	6.212	13.9	-7.683	1.744	3	3	4.406	48
GLUT3	27.59	28.73	-1.142	1.744	3	3	0.6547	48
GLUT4	18.35	6.478	11.87	1.744	3	3	6.809	48
TPH1	1.536	2.001	-0.4653	1.744	3	3	0.2668	48
TPH2	0.8369	5.262	-4.425	1.744	3	3	2.537	48

## Sheet: Figure 3
C)
Left
	N
Male:	2	0.5
Female:	2	0.5
Total	4	1
Parameter:	Mean 50% Withdrawal Threshold
Number of families	1
Number of comparisons per family	3
Alpha	0.05
Holm-Šídák's multiple comparisons test	Mean Diff.	Below threshold?	Summary	Adjusted P Value
Ipsilateral - Contralateral
PBS+DMSO	-0.025	No	ns	0.6291
CLZ+SALVB	-0.1075	No	ns	0.6291
M+SALVB	0.215	No	ns	0.452
Test details	Mean 1	Mean 2	Mean Diff.	SE of diff.	N1	N2	t	DF
Ipsilateral - Contralateral
PBS+DMSO	0.53	0.555	-0.025	0.025	4	4	1	3
CLZ+SALVB	1.785	1.893	-0.1075	0.1075	4	4	1	3
M+SALVB	2	1.785	0.215	0.1241	4	4	1.732	3
Right
	N
Male:	2	0.5
Female:	2	0.5
Total	4	1
Parameter:	Mean 50% Withdrawal Threshold
Number of families	1
Number of comparisons per family	3
Alpha	0.05
Holm-Šídák's multiple comparisons test	Mean Diff.	Below threshold?	Summary	Adjusted P Value
Ipsilateral - Contralateral
PBS+DMSO	0.0025	No	ns	0.9701
CLZ+SALVB	-1.635	Yes	**	0.0036
M+SALVB	-1.638	Yes	**	0.0034
Test details	Mean 1	Mean 2	Mean Diff.	SE of diff.	N1	N2	t	DF
Ipsilateral - Contralateral
PBS+DMSO	0.555	0.5525	0.0025	0.06142	4	4	0.0407	3
CLZ+SALVB	0.15	1.785	-1.635	0.1541	4	4	10.61	3
M+SALVB	0.1475	1.785	-1.638	0.1328	4	4	12.34	3
F)
	N
Male:	0	0
Female:	9	1
Total	9	1
G)
	N
Male:	0	0
Female:	3	1
Total	3	1
Parameter:	Mean Proportion of Retro-labeled Cells
I)
Left
	N
Male:	2	0.4
Female:	3	0.6
Total	5	1
Parameter:	Mean 50% Withdrawal Threshold
Test details
Test name	Paired t test
Variance assumption	Individual variance for each group
Multiple comparisons	Set P value threshold
Method	No correction for multiple comparisons
Alpha	0.05
	Below threshold?	P value	Mean of PBS	Mean of CLZ	Difference	SE of difference	t ratio	df
Ipsilateral	Yes	0.006905	0.586	1.43	-0.844	0.165	5.116	4
Contralateral	No	0.823637	0.48	0.486	-0.006	0.02522	0.2379	4
Right
	N
Male:	2	0.5
Female:	2	0.5
Total	4	1
Parameter:	Mean 50% Withdrawal Threshold
Number of families	1
Number of comparisons per family	3
Alpha	0.05
Holm-Šídák's multiple comparisons test	Mean Diff.	Below threshold?	Summary	Adjusted P Value
Ipsilateral - Contralateral
PBS	0.12	No	ns	0.1326
CLZ	-0.3625	Yes	*	0.0442
CLZ+M	-1.46	Yes	***	0.0005
Test details	Mean 1	Mean 2	Mean Diff.	SE of diff.	N1	N2	t	DF
Ipsilateral - Contralateral
PBS	0.63	0.51	0.12	0.06232	4	4	1.926	3.68
CLZ	0.21	0.5725	-0.3625	0.1026	4	4	3.534	4.192
CLZ+M	0.325	1.785	-1.46	0.1469	4	4	9.938	5.072

## Sheet: Figure 4
A)
	N
Male:	2	0.666667
Female:	1	0.333333
Total	3	1
C)
	N
Male:	2	0.666667
Female:	1	0.333333
Total	3	1
G)
	N
Male:	3	0.5
Female:	3	0.5
Total	6	1
H)
	N
Male:	8	1
Female:	0	0
Total	8	1
Parameter:	Mean 50% Withdrawal Threshold
Number of families	1
Number of comparisons per family	3
Alpha	0.05
Holm-Šídák's multiple comparisons test	Mean Diff.	Below threshold?	Summary	Adjusted P Value
PBS vs. CLZ	-1.254	Yes	****	<0.0001	A-B
PBS vs. SALVB	0.4138	Yes	****	<0.0001	A-C
CLZ vs. SALVB	1.668	Yes	****	<0.0001	B-C
Test details	Mean 1	Mean 2	Mean Diff.	SE of diff.	n1	n2	t	DF
PBS vs. CLZ	0.4769	1.731	-1.254	0.0567	8	8	22.12	7
PBS vs. SALVB	0.4769	0.06313	0.4138	0.03061	8	8	13.51	7
CLZ vs. SALVB	1.731	0.06313	1.668	0.06829	8	8	24.43	7
I)
	N
Male:	8	1
Female:	0	0
Total	8	1
Parameter:	Mean Withdrawal Latency
Number of families	1
Number of comparisons per family	3
Alpha	0.05
Holm-Šídák's multiple comparisons test	Mean Diff.	Below threshold?	Summary	Adjusted P Value
PBS vs. CLZ	-2.267	Yes	***	0.0007	A-B
PBS vs. SALVB	3.138	Yes	***	0.0001	A-C
CLZ vs. SALVB	5.405	Yes	****	<0.0001	B-C
Test details	Mean 1	Mean 2	Mean Diff.	SE of diff.	n1	n2	t	DF
PBS vs. CLZ	10.27	12.53	-2.267	0.3957	8	8	5.73	7
PBS vs. SALVB	10.27	7.129	3.138	0.3648	8	8	8.601	7
CLZ vs. SALVB	12.53	7.129	5.405	0.3231	8	8	16.73	7
J)
	N
Male:	8	1
Female:	0	0
Total	8	1
Parameter:	Mean 50% Withdrawal Threshold
Number of families	1
Number of comparisons per family	3
Alpha	0.05
Holm-Šídák's multiple comparisons test	Mean Diff.	Below threshold?	Summary	Adjusted P Value
PBS vs. M+DMSO	-1.314	Yes	****	<0.0001	A-B
PBS vs. M+SALVB	0.1413	Yes	**	0.0032	A-C
M+DMSO vs. M+SALVB	1.455	Yes	****	<0.0001	B-C
Test details	Mean 1	Mean 2	Mean Diff.	SE of diff.	n1	n2	t	DF
PBS vs. M+DMSO	0.4769	1.791	-1.314	0.09602	8	8	13.68	7
PBS vs. M+SALVB	0.4769	0.3356	0.1413	0.03211	8	8	4.399	7
M+DMSO vs. M+SALVB	1.791	0.3356	1.455	0.08494	8	8	17.13	7
K)
	N
	CLZ			M
Male:	2	0.4		1	0.2
Female:	3	0.6		4	0.8
Total	5	1		5	1
Parameter:	Mean 50% Withdrawal Threshold
Number of families	2
Number of comparisons per family	3
Alpha	0.05
Holm-Šídák's multiple comparisons test	Mean Diff.	Below threshold?	Summary	Adjusted P Value
CLZ
Baseline vs. 48hr CGN	0.528	Yes	**	0.0024
Baseline vs. 48hr CGN+Drug	-0.048	No	ns	0.242
48hr CGN vs. 48hr CGN+Drug	-0.576	Yes	**	0.0026
M
Baseline vs. 48hr CGN	0.488	Yes	***	0.0004
Baseline vs. 48hr CGN+Drug	-0.092	No	ns	0.0733
48hr CGN vs. 48hr CGN+Drug	-0.58	Yes	***	0.0006
Test details	Mean 1	Mean 2	Mean Diff.	SE of diff.	N1	N2	t	DF
CLZ
Baseline vs. 48hr CGN	0.584	0.056	0.528	0.05791	5	5	9.117	4
Baseline vs. 48hr CGN+Drug	0.584	0.632	-0.048	0.03499	5	5	1.372	4
48hr CGN vs. 48hr CGN+Drug	0.056	0.632	-0.576	0.07187	5	5	8.014	4
M
Baseline vs. 48hr CGN	0.538	0.05	0.488	0.03367	5	5	14.49	4
Baseline vs. 48hr CGN+Drug	0.538	0.63	-0.092	0.03813	5	5	2.413	4
48hr CGN vs. 48hr CGN+Drug	0.05	0.63	-0.58	0.04858	5	5	11.94	4
L)
	N
	shScrambled			shBDNF
Male:	0	0		0	0
Female:	5	1		5	1
Total	5	1		5	1
Parameter:	Mean 50% Withdrawal Threshold
Test details
Test name	Unpaired t test
Variance assumption	Individual variance for each row
Multiple comparisons	Set P value threshold
Method	No correction for multiple comparisons
Alpha	0.05
	Below threshold?	P value	Mean of shScrambled	Mean of shBDNF	Difference	SE of difference	t ratio	df
PBS	No	0.299573	0.557	0.532	0.025	0.02254	1.109	8
Morphine	Yes	5e-06	1.763	0.623	1.14	0.1068	10.67	8
M)
	N
	Gq+shScrambled			Gq+shBDNF			Gq+shTrkB
Male:	5	1		0	0		4	0.8
Female:	0	0		5	1		1	0.2
Total	5	1		5	1		5	1
Parameter:	Mean 50% Withdrawal Threshold
Number of families	3
Number of comparisons per family	3
Alpha	0.05
Holm-Šídák's multiple comparisons test	Mean Diff.	Below threshold?	Summary	Adjusted P Value
PBS
Gq+shScrambled vs. Gq+shBDNF	0.026	No	ns	0.6399
Gq+shScrambled vs. Gq+shTrkB	-0.012	No	ns	0.6399
Gq+shBDNF vs. Gq+shTrkB	-0.038	No	ns	0.4398
M
Gq+shScr vs. Gq+shBDNF	1.089	Yes	****	<0.0001
Gq+shScr vs. Gq+shTrkB	1.239	Yes	****	<0.0001
Gq+shBDNF vs. Gq+shTrkB	0.15	No	ns	0.1283
CLZ
Gq+shScr vs. Gq+shBDNF	1.13	Yes	**	0.0038
Gq+shScr vs. Gq+shTrkB	1.142	Yes	**	0.0038
Gq+shBDNF vs. Gq+shTrkB	0.012	No	ns	0.8922
Test details	Mean 1	Mean 2	Mean Diff.	SE of diff.	N1	N2	t	DF
PBS
Gq+shScr vs. Gq+shBDNF	0.512	0.486	0.026	0.02915	5	5	0.8918	7.572
Gq+shScr vs. Gq+shTrkB	0.512	0.524	-0.012	0.01897	5	5	0.6325	4.878
Gq+shBDNF vs. Gq+shTrkB	0.486	0.524	-0.038	0.02371	5	5	1.603	4.545
M
Gq+shScr vs. Gq+shBDNF	1.703	0.614	1.089	0.06676	5	5	16.31	7.771
Gq+shScr vs. Gq+shTrkB	1.703	0.464	1.239	0.09026	5	5	13.73	7.087
Gq+shBDNF vs. Gq+shTrkB	0.614	0.464	0.15	0.08592	5	5	1.746	6.401
CLZ
Gq+shScr vs. Gq+shBDNF	1.747	0.617	1.13	0.1808	5	5	6.249	5.274
Gq+shScr vs. Gq+shTrkB	1.747	0.605	1.142	0.1756	5	5	6.503	4.773
Gq+shBDNF vs. Gq+shTrkB	0.617	0.605	0.012	0.08564	5	5	0.1401	7.519
N)
	N
	Gq+GFP			Gq+BDNF-pHluorin
Male:	3	0.75		2	0.5
Female:	1	0.25		2	0.5
Total	4	1		4	1
Parameter:	Mean 50% Withdrawal Threshold
Test details
Test name	Unpaired t test
Variance assumption	Individual variance for each row
Multiple comparisons	Set P value threshold
Method	No correction for multiple comparisons
Alpha	0.05
	Below threshold?	P value	Mean of Gq+GFP	Mean of Gq+BDNF-pHluorin	Difference	SE of difference	t ratio	df
PBS	No	0.728871	0.5288	0.5425	-0.01375	0.03785	0.3633	6
1.0 mg/kg	No	0.221759	0.5	0.5625	-0.0625	0.04585	1.363	6
2.5 mg/kg	Yes	0.00018	0.77	1.408	-0.6375	0.07793	8.181	6
5.0 mg/kg	Yes	6.4e-05	1.016	1.946	-0.93	0.09462	9.829	6
CLZ (0.05mg/kg)	Yes	0.000165	1.035	2	-0.965	0.1162	8.303	6

## Sheet: Figure 5
B)
	N
	WT			Gq+shScrambled			Gq+shBDNF
Male:	0	0		0	0		3	1
Female:	3	1		3	1		0	0
Total	3	1		3	1		3	1
Parameter:	Mean IEG score
Number of families	2
Number of comparisons per family	3
Alpha	0.05
Holm-Šídák's multiple comparisons test	Mean Diff.	Below threshold?	Summary	Adjusted P Value
Ex20
WT vs. Gq+shScr	-0.01605	Yes	**	0.0074
WT vs. Gq+shBDNF	-0.002617	No	ns	0.5459
Gq+shScr vs. Gq+shBDNF	0.01343	Yes	*	0.0155
In8
WT vs. Gq+shScr	-0.01174	Yes	*	0.0485
WT vs.Gq+shBDNF	-0.0008033	No	ns	0.8519
Gq+shScr vs. Gq+shBDNF	0.01093	Yes	*	0.0485
Test details	Mean 1	Mean 2	Mean Diff.	SE of diff.	N1	N2	t	DF
Ex20
WT vs. Gq+shScr	0.0316	0.04765	-0.01605	0.00421	3	3	3.812	12
WT vs. Gq+shBDNF	0.0316	0.03421	-0.002617	0.00421	3	3	0.6215	12
Gq+shScr vs. Gq+shBDNF	0.04765	0.03421	0.01343	0.00421	3	3	3.19	12
In8
WT vs. Gq+shScr	0.02458	0.03631	-0.01174	0.00421	3	3	2.788	12
WT vs. Gq+shBDNF	0.02458	0.02538	-0.0008033	0.00421	3	3	0.1908	12
Gq+shScr vs. Gq+shBDNF	0.03631	0.02538	0.01093	0.00421	3	3	2.597	12
C)
	N
	PBS			CLZ
Male:	1	0.333333		2	0.666667
Female:	2	0.666667		1	0.333333
Total	3	1		3	1
Parameter:	Mean proportion of Fos;Gal+/Gal+ cells
Unpaired t test
P value	0.0029
P value summary	**
Significantly different (P < 0.05)?	Yes
One- or two-tailed P value?	Two-tailed
t, df	t=6.503, df=4
How big is the difference?
Mean of column A	8.722
Mean of column B	16.48
Difference between means (B - A) ± SEM	7.763 ± 1.194
95% confidence interval	4.448 to 11.08
R squared (eta squared)	0.9136
F test to compare variances
F, DFn, Dfd	1.337, 2, 2
P value	0.8559
P value summary	ns
Significantly different (P < 0.05)?	No
Data analyzed
Sample size, column A	3
Sample size, column B	3
H)
	N
Male:	0	0
Female:	4	1
Total	4	1
Parameter:	Mean 50% Withdrawal Threshold
Number of families	1
Number of comparisons per family	3
Alpha	0.05
Holm-Šídák's multiple comparisons test	Mean Diff.	Below threshold?	Summary	Adjusted P Value
Ipsilateral - Contralateral
PBS	-0.0175	No	ns	0.7752
CLZ	-0.4575	Yes	**	0.0016
CLZ+M	-1.455	Yes	*	0.0129
Test details	Mean 1	Mean 2	Mean Diff.	SE of diff.	N1	N2	t	DF
Ipsilateral - Contralateral
PBS	0.555	0.5725	-0.0175	0.05603	4	4	0.3123	3
CLZ	0.0625	0.52	-0.4575	0.02839	4	4	16.11	3
CLZ+M	0.165	1.62	-1.455	0.2136	4	4	6.813	3

## Sheet: Figure S1
A)
	N
Male:	0	0
Female:	3	1
Total	3	1
B)
	N
Male:	0	0
Female:	4	1
Total	4	1
Far Left
Parameter:	Mean 50% Withdrawal Threshold
Paired t test
P value	0.0014
P value summary	**
Significantly different (P < 0.05)?	Yes
One- or two-tailed P value?	Two-tailed
t, df	t=11.52, df=3
Number of pairs	4
How big is the difference?
Mean of differences (B - A)	1.173
SD of differences	0.2035
SEM of differences	0.1018
95% confidence interval	0.8486 to 1.496
R squared (partial eta squared)	0.9779
How effective was the pairing?
Correlation coefficient (r)	0.9878
P value (one tailed)	0.0061
P value summary	**
Was the pairing significantly effective?	Yes
Center Left
Parameter:	Mean Nocifensive Response Time
Paired t test
P value	0.0378
P value summary	*
Significantly different (P < 0.05)?	Yes
One- or two-tailed P value?	Two-tailed
t, df	t=3.562, df=3
Number of pairs	4
How big is the difference?
Mean of differences (B - A)	-0.495
SD of differences	0.2779
SEM of differences	0.139
95% confidence interval	-0.9372 to -0.05278
R squared (partial eta squared)	0.8088
How effective was the pairing?
Correlation coefficient (r)	-0.9492
P value (one tailed)	0.0254
P value summary	*
Was the pairing significantly effective?	Yes
Center Right
Parameter:	Mean Withdrawal Latency
Paired t test
P value	0.0011
P value summary	**
Significantly different (P < 0.05)?	Yes
One- or two-tailed P value?	Two-tailed
t, df	t=12.70, df=3
Number of pairs	4
How big is the difference?
Mean of differences (B - A)	9.123
SD of differences	1.437
SEM of differences	0.7185
95% confidence interval	6.837 to 11.41
R squared (partial eta squared)	0.9817
How effective was the pairing?
Correlation coefficient (r)	-0.169
P value (one tailed)	0.4155
P value summary	ns
Was the pairing significantly effective?	No
Far Right
Parameter:	Mean Nocifensive Behaviours
Paired t test
P value	0.0003
P value summary	***
Significantly different (P < 0.05)?	Yes
One- or two-tailed P value?	Two-tailed
t, df	t=20.34, df=3
Number of pairs	4
How big is the difference?
Mean of differences (B - A)	-26.75
SD of differences	2.63
SEM of differences	1.315
95% confidence interval	-30.93 to -22.57
R squared (partial eta squared)	0.9928
How effective was the pairing?
Correlation coefficient (r)	0.4573
P value (one tailed)	0.2713
P value summary	ns
Was the pairing significantly effective?	No
C)
	N
Male:	3	0.6
Female:	2	0.4
Total	5	1
Left
Parameter:	Mean 50% Withdrawal Threshold
Number of families	1
Number of comparisons per family	3
Alpha	0.05
Holm-Šídák's multiple comparisons test	Mean Diff.	Below threshold?	Summary	Adjusted P Value
PBS vs. CLZ	0.041	No	ns	0.4717	A-B
PBS vs. SALVB	0.065	No	ns	0.4717	A-C
CLZ vs. SALVB	0.024	No	ns	0.4717	B-C
Test details	Mean 1	Mean 2	Mean Diff.	SE of diff.	n1	n2	t	DF
PBS vs. CLZ	0.549	0.508	0.041	0.04244	5	5	0.9661	4
PBS vs. SALVB	0.549	0.484	0.065	0.04141	5	5	1.57	4
CLZ vs. SALVB	0.508	0.484	0.024	0.016	5	5	1.5	4
Right
Parameter:	Mean Withdrawal Latency
Number of families	1
Number of comparisons per family	3
Alpha	0.05
Holm-Šídák's multiple comparisons test	Mean Diff.	Below threshold?	Summary	Adjusted P Value
PBS vs. CLZ	-0.751	No	ns	0.6517	A-B
PBS vs. SALVB	-0.4943	No	ns	0.7537	A-C
CLZ vs. SALVB	0.2567	No	ns	0.7537	B-C
Test details	Mean 1	Mean 2	Mean Diff.	SE of diff.	n1	n2	t	DF
PBS vs. CLZ	7.313	8.064	-0.751	0.6259	5	5	1.2	4
PBS vs. SALVB	7.313	7.807	-0.4943	0.6736	5	5	0.7339	4
CLZ vs. SALVB	8.064	7.807	0.2567	0.5835	5	5	0.4399	4
C)
	N
Male:	0	0
Female:	4	1
Total	4	1
Left
Parameter:	Mean 50% Withdrawal Threshold
Number of families	1
Number of comparisons per family	3
Alpha	0.05
Holm-Šídák's multiple comparisons test	Mean Diff.	Below threshold?	Summary	Adjusted P Value
PBS vs. CLZ	0.0225	No	ns	0.6956	A-B
PBS vs. SALVB	0.03625	No	ns	0.211	A-C
CLZ vs. SALVB	0.01375	No	ns	0.6956	B-C
Test details	Mean 1	Mean 2	Mean Diff.	SE of diff.	n1	n2	t	DF
PBS vs. CLZ	0.5838	0.5613	0.0225	0.02586	4	4	0.8701	3
PBS vs. SALVB	0.5838	0.5475	0.03625	0.0136	4	4	2.666	3
CLZ vs. SALVB	0.5613	0.5475	0.01375	0.02703	4	4	0.5087	3
Right
Parameter:	Mean Withdrawal Latency
Number of families	1
Number of comparisons per family	3
Alpha	0.05
Holm-Šídák's multiple comparisons test	Mean Diff.	Below threshold?	Summary	Adjusted P Value
PBS vs. CLZ	-0.2233	No	ns	0.5259	A-B
PBS vs. SALVB	-1.127	No	ns	0.4239	A-C
CLZ vs. SALVB	-0.9037	No	ns	0.3808	B-C
Test details	Mean 1	Mean 2	Mean Diff.	SE of diff.	n1	n2	t	DF
PBS vs. CLZ	8.378	8.601	-0.2233	0.3121	4	4	0.7157	3
PBS vs. SALVB	8.378	9.505	-1.127	0.7732	4	4	1.458	3
CLZ vs. SALVB	8.601	9.505	-0.9037	0.4657	4	4	1.94	3
F)
Left
	N
	PBS			CLZ			SALVB
Male:	6	0.5		6	0.5		3	0.6
Female:	6	0.5		6	0.5		2	0.4
Total	12	1		12	1		5	1
Parameter:	Mean 50% Withdrawal Threshold
Number of families	2
Number of comparisons per family	3
Alpha	0.05
Holm-Šídák's multiple comparisons test	Mean Diff.	Below threshold?	Summary	Adjusted P Value
Ipsilateral
PBS vs. CLZ	0.2208	No	ns	0.1197
PBS vs. SALVB	-0.2888	No	ns	0.194
CLZ vs. SALVB	-0.5097	No	ns	0.1197
Contralateral
PBS vs. CLZ	0.1358	No	ns	0.1219
PBS vs. SALVB	0.2435	No	ns	0.1584
CLZ vs. SALVB	0.1077	No	ns	0.3008
Test details	Mean 1	Mean 2	Mean Diff.	SE of diff.	N1	N2	t	DF
Ipsilateral
PBS vs. CLZ	0.4292	0.2083	0.2208	0.09453	12	12	2.336	10
PBS vs. SALVB	0.4292	0.718	-0.2888	0.1853	12	5	1.559	4
CLZ vs. SALVB	0.2083	0.718	-0.5097	0.1929	12	5	2.642	4
Contralateral
PBS vs. CLZ	0.4775	0.3417	0.1358	0.05842	12	12	2.325	10
PBS vs. SALVB	0.4775	0.234	0.2435	0.1057	12	5	2.303	4
CLZ vs. SALVB	0.3417	0.234	0.1077	0.09068	12	5	1.187	4
Right
	N
	PBS			CLZ			SALVB
Male:	5	0.454545		5	0.454545		3	0.428571
Female:	6	0.545455		6	0.545455		4	0.571429
Total	11	1		11	1		7	1
Parameter:	Mean Withdrawal Latency
Number of families	2
Number of comparisons per family	3
Alpha	0.05
Holm-Šídák's multiple comparisons test	Mean Diff.	Below threshold?	Summary	Adjusted P Value
H-ipsi
PBS vs. CLZ	1.237	Yes	*	0.0235
PBS vs. SALVB	-2.342	Yes	****	<0.0001
CLZ vs. SALVB	-3.579	Yes	**	0.0012
H-contra
PBS vs. CLZ	0.4848	No	ns	0.6346
PBS vs. SALVB	-0.1239	No	ns	0.8542
CLZ vs. SALVB	-0.6087	No	ns	0.5858
Test details	Mean 1	Mean 2	Mean Diff.	SE of diff.	N1	N2	t	DF
H-ipsi
PBS vs. CLZ	6.052	4.814	1.237	0.4635	11	11	2.67	10
PBS vs. SALVB	6.052	8.393	-2.342	0.1775	11	7	13.19	6
CLZ vs. SALVB	4.814	8.393	-3.579	0.5489	11	7	6.52	6
H-contra
PBS vs. CLZ	6.384	5.899	0.4848	0.5461	11	11	0.8878	10
PBS vs. SALVB	6.384	6.508	-0.1239	0.6457	11	7	0.1918	6
CLZ vs. SALVB	5.899	6.508	-0.6087	0.4832	11	7	1.26	6
G)
	N
Male:	6	0.545455
Female:	5	0.454545
Total	11	1
Parameter:	Mean RFP;NeuN+ cells per section
Number of families	1
Number of comparisons per family	10
Alpha	0.05
Holm-Šídák's multiple comparisons test	Mean Diff.	Below threshold?	Summary	Adjusted P Value
NS vs. M	0.025	No	ns	>0.9999	A-B
NS vs. H	0.2	No	ns	>0.9999	A-C
NS vs. H-Ipsi	9.643	Yes	**	0.0072	A-D
NS vs. H-Contra	9.867	Yes	**	0.0072	A-E
M vs. H	0.175	No	ns	>0.9999	B-C
M vs. H-Ipsi	9.618	Yes	**	0.0072	B-D
M vs. H-Contra	9.842	Yes	**	0.007	B-E
H vs. H-Ipsi	9.443	Yes	**	0.0072	C-D
H vs. H-Contra	9.667	Yes	**	0.0072	C-E
H-Ipsi vs. H-Contra	0.2233	No	ns	>0.9999	D-E
Test details	Mean 1	Mean 2	Mean Diff.	SE of diff.	n1	n2	t	DF
NS vs. M	16.7	16.68	0.025	2.176	3	4	0.01149	12
NS vs. H	16.7	16.5	0.2	2.176	3	4	0.0919	12
NS vs. H-Ipsi	16.7	7.057	9.643	2.326	3	3	4.145	12
NS vs. H-Contra	16.7	6.833	9.867	2.326	3	3	4.241	12
M vs. H	16.68	16.5	0.175	2.015	4	4	0.08686	12
M vs. H-Ipsi	16.68	7.057	9.618	2.176	4	3	4.42	12
M vs. H-Contra	16.68	6.833	9.842	2.176	4	3	4.522	12
H vs. H-Ipsi	16.5	7.057	9.443	2.176	4	3	4.339	12
H vs. H-Contra	16.5	6.833	9.667	2.176	4	3	4.442	12
H-Ipsi vs. H-Contra	7.057	6.833	0.2233	2.326	3	3	0.096	12
H)
	N
Male:	4	0.444444
Female:	5	0.555556
Total	9	1
Parameter:	Mean Arc+ cells per section
Number of families	1
Number of comparisons per family	10
Alpha	0.05
Holm-Šídák's multiple comparisons test	Mean Diff.	Below threshold?	Summary	Adjusted P Value
NS vs. M	24.17	No	ns	0.4095	A-B
NS vs. H	4.333	No	ns	0.9467	A-C
NS vs. H-Ipsi	79.33	Yes	**	0.0025	A-D
NS vs. H-Contra	78	Yes	**	0.0026	A-E
M vs. H	-19.83	No	ns	0.4831	B-C
M vs. H-Ipsi	55.17	Yes	*	0.0194	B-D
M vs. H-Contra	53.83	Yes	*	0.0194	B-E
H vs. H-Ipsi	75	Yes	**	0.0031	C-D
H vs. H-Contra	73.67	Yes	**	0.0031	C-E
H-Ipsi vs. H-Contra	-1.333	No	ns	0.9467	D-E
Test details	Mean 1	Mean 2	Mean Diff.	SE of diff.	n1	n2	t	DF
NS vs. M	153	128.8	24.17	14.36	3	3	1.682	10
NS vs. H	153	148.7	4.333	14.36	3	3	0.3017	10
NS vs. H-Ipsi	153	73.67	79.33	14.36	3	3	5.523	10
NS vs. H-Contra	153	75	78	14.36	3	3	5.43	10
M vs. H	128.8	148.7	-19.83	14.36	3	3	1.381	10
M vs. H-Ipsi	128.8	73.67	55.17	14.36	3	3	3.841	10
M vs. H-Contra	128.8	75	53.83	14.36	3	3	3.748	10
H vs. H-Ipsi	148.7	73.67	75	14.36	3	3	5.221	10
H vs. H-Contra	148.7	75	73.67	14.36	3	3	5.128	10
H-Ipsi vs. H-Contra	73.67	75	-1.333	14.36	3	3	0.09282	10
I)
	N
Male:	4	0.666667
Female:	2	0.333333
Total	6	1
Parameter:	Mean proportion of Arc;RFP+/RFP;NeuN+ cells
Test details
Test name	Unpaired t test
Variance assumption	Individual variance for each row
Multiple comparisons	Set P value threshold
Method	No correction for multiple comparisons
Alpha	0.05
	Below threshold?	P value	Mean of NS-H	Mean of H-H	Difference	SE of difference	t ratio	df
Ipsilateral	Yes	0.012676	45.51	77.29	-31.78	7.396	4.297	4
Contralateral	No	0.400004	68.58	46.16	22.42	23.83	0.941	4

## Sheet: Figure S5
B)
	N
Male:	2	0.666667
Female:	1	0.333333
Total	3	1

## Sheet: Figure S7
B)
	N
	20mW/mm2			5mW/mm2
Male:	3	0.5		2	0.5
Female:	3	0.5		2	0.5
Total	6	1		4	1
Left
Parameter:	Mean Glutamate Amplitude
Unpaired t test
P value	0.0003
P value summary	***
Significantly different (P < 0.05)?	Yes
One- or two-tailed P value?	Two-tailed
t, df	t=6.021, df=8
How big is the difference?
Mean of column A	16.15
Mean of column B	0.8849
Difference between means (B - A) ± SEM	-15.26 ± 2.535
95% confidence interval	-21.11 to -9.419
R squared (eta squared)	0.8192
F test to compare variances
F, DFn, Dfd	60.57, 5, 3
P value	0.0065
P value summary	**
Significantly different (P < 0.05)?	Yes
Data analyzed
Sample size, column A	6
Sample size, column B	4
Center
Parameter:	Mean Area Under the Curve
Unpaired t test
P value	0.0113
P value summary	*
Significantly different (P < 0.05)?	Yes
One- or two-tailed P value?	Two-tailed
t, df	t=3.273, df=8
How big is the difference?
Mean of column A	36.29
Mean of column B	1.968
Difference between means (B - A) ± SEM	-34.33 ± 10.49
95% confidence interval	-58.51 to -10.14
R squared (eta squared)	0.5725
F test to compare variances
F, DFn, Dfd	134.3, 5, 3
P value	0.002
P value summary	**
Significantly different (P < 0.05)?	Yes
Data analyzed
Sample size, column A	6
Sample size, column B	4
Right
Parameter:	Mean Time for 80% decay
Unpaired t test
P value	0.0167
P value summary	*
Significantly different (P < 0.05)?	Yes
One- or two-tailed P value?	Two-tailed
t, df	t=3.013, df=8
How big is the difference?
Mean of column A	1.821
Mean of column B	0.8313
Difference between means (B - A) ± SEM	-0.9899 ± 0.3286
95% confidence interval	-1.748 to -0.2322
R squared (eta squared)	0.5315
F test to compare variances
F, DFn, Dfd	29.21, 5, 3
P value	0.019
P value summary	*
Significantly different (P < 0.05)?	Yes
Data analyzed
Sample size, column A	6
Sample size, column B	4
C)
	N
Male:	3	0.333333
Female:	6	0.666667
Total	9	1
Left
Parameter:	Mean proportion of Fos;Bdnf+/Bdnf+ cells
Number of families	1
Number of comparisons per family	3
Alpha	0.05
Holm-Šídák's multiple comparisons test	Mean Diff.	Below threshold?	Summary	Adjusted P Value
PBS vs. CLZ	-27.77	Yes	***	0.0006	A-B
PBS vs. SALVB	36.63	Yes	***	0.0003	A-C
CLZ vs. SALVB	64.4	Yes	****	<0.0001	B-C
Test details	Mean 1	Mean 2	Mean Diff.	SE of diff.	n1	n2	t	DF
PBS vs. CLZ	55.03	82.8	-27.77	4.226	3	3	6.57	6
PBS vs. SALVB	55.03	18.4	36.63	4.226	3	3	8.668	6
CLZ vs. SALVB	82.8	18.4	64.4	4.226	3	3	15.24	6
D)
Left
	N
Male:	2	0.4
Female:	3	0.6
Total	5	1
Parameter:	Mean 50% Withdrawal Threshold
Number of families	2
Number of comparisons per family	3
Alpha	0.05
Holm-Šídák's multiple comparisons test	Mean Diff.	Below threshold?	Summary	Adjusted P Value
Ipsilateral
Baseline vs. PBS (48hr post-CGN)	0.528	Yes	**	0.0024
Baseline vs. CLZ (48hr post-CGN)	-0.048	No	ns	0.242
PBS (48hr post-CGN) vs. CLZ (48hr post-CGN)	-0.576	Yes	**	0.0026
Contralateral
Baseline vs. PBS (48hr post-CGN)	-0.052	No	ns	0.6007
Baseline vs. CLZ (48hr post-CGN)	-1.218	Yes	**	0.0017
PBS (48hr post-CGN) vs. CLZ (48hr post-CGN)	-1.166	Yes	***	0.0005
Test details	Mean 1	Mean 2	Mean Diff.	SE of diff.	N1	N2	t	DF
Ipsilateral
Baseline vs. PBS (48hr post-CGN)	0.584	0.056	0.528	0.05791	5	5	9.117	4
Baseline vs. CLZ (48hr post-CGN)	0.584	0.632	-0.048	0.03499	5	5	1.372	4
PBS (48hr post-CGN) vs. CLZ (48hr post-CGN)	0.056	0.632	-0.576	0.07187	5	5	8.014	4
Contralateral
Baseline vs. PBS (48hr post-CGN)	0.524	0.576	-0.052	0.09162	5	5	0.5676	4
Baseline vs. CLZ (48hr post-CGN)	0.524	1.742	-1.218	0.1364	5	5	8.932	4
PBS (48hr post-CGN) vs. CLZ (48hr post-CGN)	0.576	1.742	-1.166	0.0853	5	5	13.67	4
Right
	N
	WT
Male:	1	0.2
Female:	4	0.8
Total	5	1
Parameter:	Mean 50% Withdrawal Threshold
Number of families	2
Number of comparisons per family	3
Alpha	0.05
Holm-Šídák's multiple comparisons test	Mean Diff.	Below threshold?	Summary	Adjusted P Value
Ipsilateral
Baseline vs. PBS (48hr post-CGN)	0.488	Yes	***	0.0004
Baseline vs. M (48hr post-CGN)	-0.092	No	ns	0.0733
PBS (48hr post-CGN) vs. M (48hr post-CGN)	-0.58	Yes	***	0.0006
Contralateral
Baseline vs. PBS (48hr post-CGN)	-0.05	No	ns	0.3062
Baseline vs. M (48hr post-CGN)	-1.224	Yes	***	0.0007
PBS (48hr post-CGN) vs. M (48hr post-CGN)	-1.174	Yes	***	0.0007
Test details	Mean 1	Mean 2	Mean Diff.	SE of diff.	N1	N2	t	DF
Ipsilateral
Baseline vs. PBS (48hr post-CGN)	0.538	0.05	0.488	0.03367	5	5	14.49	4
Baseline vs. M (48hr post-CGN)	0.538	0.63	-0.092	0.03813	5	5	2.413	4
PBS (48hr post-CGN) vs. M (48hr post-CGN)	0.05	0.63	-0.58	0.04858	5	5	11.94	4
Contralateral
Baseline vs. PBS (48hr post-CGN)	0.518	0.568	-0.05	0.04266	5	5	1.172	4
Baseline vs. M (48hr post-CGN)	0.518	1.742	-1.224	0.101	5	5	12.12	4
PBS (48hr post-CGN) vs. M (48hr post-CGN)	0.568	1.742	-1.174	0.09464	5	5	12.41	4

## Sheet: Figure S8
A)
	N
	WT			Gq
Male:	0	0		0	0
Female:	3	1		3	1
Total	3	1		3	1
Parameter:	Mean relative IEG positivity
Number of families	1
Number of comparisons per family	24
Alpha	0.05
Holm-Šídák's multiple comparisons test	Mean Diff.	Below threshold?	Summary	Adjusted P Value
WT - Gq
Ex10	0.02678	No	ns	>0.9999
Ex11	-0.03018	No	ns	>0.9999
Ex12	0.1858	No	ns	0.9681
Ex13	0.02327	No	ns	>0.9999
Ex14	-0.099	No	ns	0.9994
Ex15	0.04078	No	ns	>0.9999
Ex16	0.1074	No	ns	0.9993
Ex17	0.07899	No	ns	0.9996
Ex19	-0.08943	No	ns	0.9995
Ex20	-0.4553	Yes	*	0.0393
Ex21	-0.2407	No	ns	0.8366
Ex22	-0.1934	No	ns	0.963
Ex24	0.1781	No	ns	0.9724
Ex26	-0.04335	No	ns	>0.9999
Ex27	0.01226	No	ns	>0.9999
In18	-0.3857	No	ns	0.1452
In2	-0.172	No	ns	0.9724
In3	0.1745	No	ns	0.9724
In4	-0.4806	Yes	*	0.0234
In5	-0.503	Yes	*	0.0146
In6	-0.05014	No	ns	>0.9999
In7	0.01555	No	ns	>0.9999
In8	-0.4357	No	ns	0.057
In9	-0.2424	No	ns	0.8366
Test details	Mean 1	Mean 2	Mean Diff.	SE of diff.	N1	N2	t	DF
WT - Gq
Ex10	1	0.9732	0.02678	0.142	3	3	0.1887	96
Ex11	1	1.03	-0.03018	0.142	3	3	0.2126	96
Ex12	1	0.8142	0.1858	0.142	3	3	1.309	96
Ex13	1	0.9767	0.02327	0.142	3	3	0.1639	96
Ex14	1	1.099	-0.099	0.142	3	3	0.6974	96
Ex15	1	0.9592	0.04078	0.142	3	3	0.2873	96
Ex16	1	0.8926	0.1074	0.142	3	3	0.7563	96
Ex17	1	0.921	0.07899	0.142	3	3	0.5564	96
Ex19	1	1.089	-0.08943	0.142	3	3	0.63	96
Ex20	1	1.455	-0.4553	0.142	3	3	3.207	96
Ex21	1	1.241	-0.2407	0.142	3	3	1.696	96
Ex22	1	1.193	-0.1934	0.142	3	3	1.362	96
Ex24	1	0.8219	0.1781	0.142	3	3	1.254	96
Ex26	1	1.043	-0.04335	0.142	3	3	0.3054	96
Ex27	1	0.9877	0.01226	0.142	3	3	0.08634	96
In18	1	1.386	-0.3857	0.142	3	3	2.717	96
In2	1	1.172	-0.172	0.142	3	3	1.212	96
In3	1	0.8255	0.1745	0.142	3	3	1.229	96
In4	1	1.481	-0.4806	0.142	3	3	3.385	96
In5	1	1.503	-0.503	0.142	3	3	3.543	96
In6	1	1.05	-0.05014	0.142	3	3	0.3532	96
In7	1	0.9845	0.01555	0.142	3	3	0.1095	96
In8	1	1.436	-0.4357	0.142	3	3	3.069	96
In9	1	1.242	-0.2424	0.142	3	3	1.708	96
C)
	N
	WT			Gq
Male:	0	0		0	0
Female:	3	1		3	1
Total	3	1		3	1
Parameter:	Mean relative IEG positivity
Number of families	1
Number of comparisons per family	5
Alpha	0.05
Holm-Šídák's multiple comparisons test	Mean Diff.	Below threshold?	Summary	Adjusted P Value
WT - Gq
Ex20	-0.4553	No	ns	0.0538
In18	-0.3857	No	ns	0.0538
In4	-0.4806	No	ns	0.0525
In5	-0.503	Yes	*	0.0496
In8	-0.4357	No	ns	0.0538
Test details	Mean 1	Mean 2	Mean Diff.	SE of diff.	N1	N2	t	DF
WT - Gq
Ex20	1	1.455	-0.4553	0.1771	3	3	2.57	20
In18	1	1.386	-0.3857	0.1771	3	3	2.178	20
In4	1	1.481	-0.4806	0.1771	3	3	2.713	20
In5	1	1.503	-0.503	0.1771	3	3	2.84	20
In8	1	1.436	-0.4357	0.1771	3	3	2.46	20
D)
	N
	WT			Gq+shScrambled
Male:	0	0		0	0
Female:	3	1		3	1
Total	3	1		3	1
Parameter:	Mean relative IEG enrichment
Test details
Test name	Unpaired t test
Variance assumption	Individual variance for each row
Multiple comparisons	Set P value threshold
Method	No correction for multiple comparisons
Alpha	0.05
	Top250									Top500									Top1000
		Below threshold?	P value	Mean of WT	Mean of Gq+shScrambled	Difference	SE of difference	t ratio	df			Below threshold?	P value	Mean of WT	Mean of Gq+shScrambled	Difference	SE of difference	t ratio	df			Below threshold?	P value	Mean of SC	Mean of Scr	Difference	SE of difference	t ratio
	Ex10	No	0.736071	0.7113	0.7243	-0.01296	0.03586	0.3614	4		Ex10	No	0.105347	0.7184	0.7717	-0.05332	0.02556	2.086	4		Ex10	No	0.529722	0.6588	0.6216	0.03718	0.05411	0.6872
	Ex11	No	0.293305	0.9348	0.6944	0.2404	0.1989	1.209	4		Ex11	No	0.325668	0.9173	0.6944	0.2228	0.1991	1.119	4		Ex11	No	0.425461	0.8759	0.6944	0.1815	0.2047	0.8864
	Ex12	No	0.504745	0.6939	0.6494	0.0445	0.0608	0.732	4		Ex12	No	0.609123	0.6562	0.6298	0.02644	0.04772	0.5539	4		Ex12	No	0.273871	0.5603	0.4517	0.1085	0.08566	1.267
	Ex13	Yes	0.020517	0.4915	0.5985	-0.1071	0.0288	3.718	4		Ex13	No	0.663647	0.5741	0.6105	-0.03644	0.07773	0.4688	4		Ex13	No	0.060755	0.492	0.5742	-0.08224	0.03176	2.589
	Ex14	No	0.281438	0.2992	0.3352	-0.03601	0.02895	1.244	4		Ex14	No	0.169677	0.3793	0.4262	-0.04693	0.02805	1.673	4		Ex14	Yes	0.04646	0.2763	0.3717	-0.09543	0.0335	2.849
	Ex15	No	0.889636	0.5416	0.5475	-0.005861	0.03965	0.1478	4		Ex15	No	0.683127	0.554	0.567	-0.01304	0.02967	0.4393	4		Ex15	No	0.551105	0.4707	0.4962	-0.02555	0.03931	0.6501
	Ex16	No	0.746708	0.461	0.4882	-0.02717	0.07849	0.3461	4		Ex16	No	0.638272	0.4298	0.4046	0.02516	0.04954	0.5079	4		Ex16	No	0.350961	0.3465	0.2977	0.04878	0.04624	1.055
	Ex17	No	0.859762	0.5481	0.5408	0.007356	0.03905	0.1884	4		Ex17	No	0.074158	0.5132	0.4505	0.06272	0.02611	2.402	4		Ex17	No	0.05238	0.4041	0.3351	0.06896	0.02525	2.731
	Ex19	No	0.141224	0.3867	0.4179	-0.03116	0.01703	1.83	4		Ex19	No	0.243804	0.2981	0.3251	-0.02702	0.01979	1.366	4		Ex19	No	0.157391	0.2322	0.2606	-0.02839	0.01635	1.737
	Ex20	Yes	0.026141	0.2176	0.43	-0.2124	0.06163	3.446	4		Ex20	Yes	0.012887	0.2223	0.3997	-0.1774	0.04148	4.276	4		Ex20	Yes	0.006934	0.1788	0.3429	-0.1641	0.03211	5.11
	Ex21	No	0.304885	0.2485	0.2855	-0.03697	0.03144	1.176	4		Ex21	No	0.491011	0.3126	0.2855	0.02707	0.03575	0.7573	4		Ex21	No	0.077161	0.1934	0.2774	-0.08405	0.03552	2.366
	Ex22	Yes	0.014152	0.2177	0.3206	-0.1029	0.02475	4.159	4		Ex22	Yes	0.037148	0.2544	0.3559	-0.1014	0.033	3.074	4		Ex22	No	0.145351	0.194	0.2706	-0.07658	0.04242	1.805
	Ex23	No	0.690471	0.3455	0.2833	0.06212	0.1416	0.4388	3		Ex23	No	0.305187	0.4141	0.1889	0.2253	0.1917	1.175	4		Ex23	No	0.698081	0.2229	0.1667	0.05628	0.135	0.417
	Ex24	No	0.295527	0.3477	0.3881	-0.04035	0.03356	1.202	4		Ex24	No	0.583814	0.3691	0.3485	0.02064	0.03468	0.5951	4		Ex24	No	0.937218	0.2666	0.2641	0.00246	0.02935	0.08383
	Ex25	No	0.595843	0.5926	0.3333	0.2593	0.4506	0.5754	4		Ex25	No	0.595843	0.5926	0.3333	0.2593	0.4506	0.5754	4		Ex25	No	0.300728	0.7556	0.3333	0.4222	0.3556	1.188
	Ex26	No	0.973836	0.802	0.7992	0.002791	0.07999	0.03489	4		Ex26	No	0.530292	0.7589	0.8131	-0.05423	0.07903	0.6862	4		Ex26	No	0.762531	0.7198	0.7048	0.01507	0.04657	0.3235
	Ex27	No	0.249158	0.7657	0.7324	0.03331	0.02473	1.347	4		Ex27	No	0.172815	0.7314	0.6859	0.04552	0.02747	1.657	4		Ex27	No	0.38787	0.6097	0.5617	0.04804	0.04963	0.968
	In1	No	0.570086	0.1939	0.3095	-0.1156	0.1871	0.6179	4		In1	No	0.501236	0.1636	0.3095	-0.1459	0.1976	0.7384	4		In1	No	0.925458	0.1273	0.1429	-0.01558	0.1565	0.0996
	In18	No	0.144495	0.2735	0.3426	-0.06912	0.03818	1.81	4		In18	Yes	0.148444	0.1937	0.2418	-0.04813	0.02693	1.787	4		In18	Yes	0.03191	0.1466	0.2226	-0.07609	0.02354	3.232
	In2	No	0.19682	0.3124	0.4639	-0.1514	0.09791	1.547	4		In2	No	0.25746	0.384	0.5019	-0.118	0.08939	1.319	4		In2	No	0.765019	0.3176	0.357	-0.03938	0.1231	0.32
	In3	No	0.691193	0.3664	0.3793	-0.01284	0.03005	0.4272	4		In3	No	0.419558	0.4	0.3556	0.04447	0.04947	0.8988	4		In3	No	0.782319	0.2803	0.3	-0.01966	0.06653	0.2955
	In4	Yes	0.030305	0.1088	0.2211	-0.1123	0.03417	3.287	4		In4	Yes	0.045589	0.07574	0.1663	-0.09052	0.03157	2.867	4		In4	No	0.151873	0.06691	0.1369	-0.06999	0.0396	1.768
	In5	No	0.430785	0.29	0.3647	-0.0747	0.08533	0.8754	4		In5	No	0.088357	0.2095	0.3626	-0.1531	0.06825	2.243	4		In5	No	0.152593	0.1626	0.2316	-0.06901	0.03913	1.763
	In6	No	0.620918	0.3715	0.3935	-0.02202	0.04114	0.5351	4		In6	No	0.379034	0.3789	0.3963	-0.01735	0.01756	0.9881	4		In6	No	0.124134	0.3087	0.3535	-0.04485	0.0231	1.942
	In7	No	0.213473	0.2644	0.3366	-0.0722	0.04885	1.478	4		In7	No	0.589385	0.2864	0.3117	-0.02525	0.04309	0.5859	4		In7	No	0.130353	0.2477	0.2974	-0.04976	0.0262	1.899
	In8	Yes	0.007306	0.1985	0.4222	-0.2237	0.04443	5.035	4		In8	Yes	0.002084	0.163	0.4161	-0.253	0.03566	7.095	4		In8	Yes	0.02344	0.1517	0.298	-0.1463	0.04102	3.567
	In9	No	0.133042	0.3487	0.452	-0.1033	0.05489	1.882	4		In9	No	0.20898	0.2769	0.3631	-0.08627	0.05767	1.496	4		In9	No	0.219764	0.2156	0.2524	-0.03686	0.02536	1.453
E)
	N
	WT			Gq+shScr			Gq+shBDNF
Male:	0	0		0	0		3	1
Female:	3	1		3	1		0	0
Total	3	1		3	1		3	1
Parameter:	Mean relative IEG probability
Number of families	2
Number of comparisons per family	3
Alpha	0.05
Holm-Šídák's multiple comparisons test	Mean Diff.	Below threshold?	Summary	Adjusted P Value
Ex20
WT vs. Gq+shScr	-0.4553	No	ns	0.0671
WT vs. Gq+shBDNF	-0.1424	No	ns	0.4306
Gq+shScr vs. Gq+shBDNF	0.3129	No	ns	0.187
In8
WT vs. Gq+shScr	-0.4357	No	ns	0.0821
WT vs. Gq+shBDNF	-0.02308	No	ns	0.897
Gq+shScr vs. Gq+shBDNF	0.4126	No	ns	0.0821
Test details	Mean 1	Mean 2	Mean Diff.	SE of diff.	N1	N2	t	DF
Ex20
WT vs. Gq+shScr	1	1.455	-0.4553	0.1746	3	3	2.608	12
WT vs. Gq+shBDNF	1	1.142	-0.1424	0.1746	3	3	0.8156	12
Gq+shScr vs. Gq+shBDNF	1.455	1.142	0.3129	0.1746	3	3	1.792	12
In8
WT vs. Gq+shScr	1	1.436	-0.4357	0.1746	3	3	2.496	12
WT vs. Gq+shBDNF	1	1.023	-0.02308	0.1746	3	3	0.1322	12
Gq+shScr vs. Gq+shBDNF	1.436	1.023	0.4126	0.1746	3	3	2.363	12
